# Supplementary material for: Prediction of Protein Function from Tertiary Structure of the Active Site in Heme Proteins by Convolutional Neural Network
Source: Biomolecules. 2023 Jan 9;13(1):137. doi: 10.3390/biom13010137 (PMC9855806; doi:10.3390/biom13010137)
Supplement: Supplementary file 1 [file biomolecules-13-00137-s001.zip]

Archive with 2 entries (2 files):
- pdbid_function_list.csv
- SI.pdf
